# Supplementary material for: Determinants and barriers in early tuberculosis treatment in children at a primary health care facility in Kampala, Uganda; A mixed methods study
Source: PLoS One. 2025 Apr 16;20(4):e0321620. doi: 10.1371/journal.pone.0321620 (PMC12002530; doi:10.1371/journal.pone.0321620)
Supplement: S1 File — (XLSX) [file pone.0321620.s001.xlsx]

## Sheet: mmed
PID	2.Age	3.Sex	3.Sex/Male	3.Sex/Female	7.Refferal type	7.Refferal type/Facility	7.Refferal type/Community	Survtime	10.PTB contact	10.PTB contact/Yes	10.PTB contact/No	Status	11.Disease classification	11.Disease classification/PCB	11.Disease classification/PCD	11.Disease classification/EPTB	12.History of cough	12.History of cough/Yes	12.History of cough/No	13.Fever	13.Fever/Yes	13.Fever/No	14.Weight loss	14.Weight loss/Yes	14.Weight loss/No	15.Night Sweats	15.Night Sweats/Yes	15.Night Sweats/No	17.Lymphadenopathy	17.Lymphadenopathy/Yes	17.Lymphadenopathy/No	20.CXR	20.CXR/Yes	20.CXR/No	21.Geneexpert	21.Geneexpert/Yes	21.Geneexpert/No	HIV status	HIV status/Negative	HIV status/Positive	22.Nutritional status	22.Nutritional status/Normal	22.Nutritional status/MAM	22.Nutritional status/SAM	22.Nutritional status/Overweight	22.Nutritional status/Underweight	19.CXR
1	10	Female	0	1	Facility			180	Yes	1	1	0	PCB	0	1	0	Yes			Yes			Yes			No			Yes			No			Yes	1	0	Positive			MAM	0	1	0	0	0
2	7	Female	0	1	Community	0	1	200	Yes			0	PCD	0	1	0	No			Yes			Yes			No			Yes			Yes	1	0	Yes	1	0	Negative			Normal	1	0	0	0	0
3	5	Male	1	0	Community	0	1	278	Yes	1	0	0	PCD	0	1	0	Yes			Yes			Yes			Yes			Yes			Yes	1	0	No	0	1	Negative			Normal	1	0	0	0	0
4	10	Female	0	1	Facility			21	Yes	1	0	1	PCD	0	1	0	Yes			Yes			Yes			Yes			No			No			Yes	1	0	Negative			Normal	1	0	0	0	0
5	8	Female	0	1	Facility			65	Yes	1	0	0	PCD	0	1	0	No			No			Yes			No			No			No			Yes	1	0	Positive			Normal	1	0	0	0	0
6	3	Male	1	0	Community	0	1	60	Yes	1	0	0	PCD	0	1	0	Yes			No			Yes			Yes			No			Yes	1	0	Yes	1	0	Negative			Normal	1	0	0	0	0
7	3	Female	0	1	Community	0	1	21	Yes	1	0	1	PCB	1	0	0	Yes			Yes			Yes			Yes			No			Yes	1	0	No	1	0	Negative		Negative	Normal	1	0	0	0	0
8	4	Male	1	0	Community	0	1	150	No	1	0	0	PCB	0	1	0	Yes			No			No			No			Yes			No			Yes	1	0	Negative			Normal	1	0	0	0	0
9	11	Female	0	1	Community	0	1	14	Yes	1	0	1	PCB	1	0	0	Yes	1	0	Yes	1	0	No	1	1	Yes	1	0	No	0	1	No			Yes	1	0	Negative			Normal	1	0	0	0	0
10	0.92	Male	1	0	Community	0	1	25	Yes	1	0	1	PCD	0	1	0	Yes	1	0	Yes	1	0	No	0	1	Yes	1	0	No	0	1	Yes	1	0	Yes	1	0	Negative			MAM	0	1	0	0	0
11	7	Female	0	1	Community	0	1	21	Yes	1	0	1	PCD	0	1	0	Yes	1	0	Yes	1	0	No	0	1	Yes	1	0	No	0	1	Yes	1	0	Yes	1	0	Negative			Normal	1	0	0	0	0
12	0.92	Male	1	0	Community	0	1	30	Yes	1	0	1	PCD	0	1	0	Yes	1	0	Yes	1	0	No	0	1	No	0	1	Yes	1	1	Yes	1	0	No	0	1	Negative			Normal	1	0	0	0	0
13	5	Female	0	1	Community	0	1	30	No	0	1	1	PCD	0	1	0	Yes	1	0	Yes	1	0	Yes	1	0	No	0	1	No	0	1	Yes	1	0	Yes	1	0	Negative			Normal	1	0	0	0	0
14	1.5	Male	1	0	Community	0	1	30	No	0	1	1	PCD	0	1	0	Yes	1	0	Yes	1	0	No	0	1	No	0	1	Yes	1	0	Yes	1	0	Yes	1	0	Negative			Normal	1	0	0	0	0
15	9	Male	1	0	Community	0	1	30	No	1	1	1	PCD	0	1	0	Yes	1	0	Yes	1	0	Yes	1	0	No	0	1	No	0	1	Yes	1	0	Yes	1	0	Negative			Normal	1	0	0	0	0
16	14	Female	0	1	Community	0	1	30	No	0	1	1	PCD	0	1	0	Yes	1	0	Yes	1	0	Yes	1	0	Yes	1	0	No	0	1	Yes	1	0	No	0	1	Negative			MAM	0	1	0	0	0
17	1.17	Male	1	0	Community	0	1	63	No	0	1	0	PCD	0	1	0	Yes	1	0	Yes	1	0	No	0	1	Yes	1	0	No	0	1	Yes	1	0	No	0	1	Negative			Normal	1	0	0	0	0
18	3	Male	1	0	Community	0	1	37	No	0	1	0	PCD	0	1	0	Yes	1	0	Yes	1	0	No	0	1	Yes	1	0	Yes	1	0	Yes	1	0	No	0	1	Negative			Normal	1	0	0	0	0
19	14	Female	0	1	Community	0	1	30	Yes	1	0	1	PCB	1	0	0	Yes	1	0	Yes	1	0	Yes	1	0	Yes	1	0	No	0	1	No	0	1	No	0	1	Positive			Normal	0	0	0	0	1
20	14	Female	0	1	Community	0	1	60	No	0	1	0	PCB	1	0	0	Yes	1	0	Yes	1	0	No	0	1	Yes	1	0	No	0	1	No	0	1	No	0	1	Negative			Normal	0	0	0	1	0
21	8	Male	1	0	Community	0	1	45	No	0	1	0	PCD	0	1	0	Yes	1	0	Yes	1	0	No	0	1	Yes	1	0	No	0	1	No			Yes	1	0	Positive			Normal	1	0	0	0	0
22	10	Female	0	1	Community	0	1	30	Yes	1	0	1	PCD	0	1	0	Yes	1	0	Yes	1	0	Yes	1	0	Yes	1	0	No	0	1	No			Yes	1	0	Negative			SAM	0	0	0	0	1
23	4	Male	1	0	Community	0	1	31	Yes	1	0	0	PCD	0	1	0	Yes	1	0	Yes	1	0	No	0	1	No	0	1	Yes	1	0	No	0	1	No	0	1	Negative			Normal	1	0	0	0	0
24	3	Male	1	0	Community	0	1	60	Yes	1	0	0	PCD	0	1	0	No	0	1	Yes	1	0	Yes	1	0	Yes	1	0	No	0	1	Yes	1	0	Yes	1	0	Negative			Normal
25	4	Male	1	0	Community	0	1	60	No	0	1	0	PCD	0	1	0	Yes	1	0	Yes	1	0	Yes	1	0	Yes	1	0	No	0	1	Yes	1	0	Yes	1	0	Negative			Normal	1	0	0	0	0
26	5	Male	1	0	Community	0	1	88	No	0	1	0	PCD	0	1	0	Yes	1	0	Yes	1	0	No	0	1	Yes	1	0	Yes	1	0	No			No			Positive			Normal	1	0	0	0	0
27	6	Male	1	0	Community	0	1	82	Yes	1	0	0	PCD	0	1	0	Yes	1	0	Yes	1	0	Yes	1	0	Yes	1	0	No	0	1	No			No			Negative			Normal	1	0	0	0	0
28	6	Male	1	0	Community	0	1	120	Yes	1	0	0	PCD	0	1	0	Yes	1	0	Yes	1	0	No	0	1	Yes	1	0	No	0	1	No			Yes	1	0	Negative			Normal	1	0	0	0	0
29	5	Male	1	0	Community	0	1	102	No	0	1	0	PCD	0	1	0	Yes	1	0	Yes	1	0	Yes	1	0	Yes	1	0	No	0	1	Yes	1	0	Yes	1	0	Negative			Normal	1	0	0	0	0
30	2.5	Female	0	1	Community	0	1	61	Yes	1	0	0	PCD	0	1	0	Yes	1	0	Yes	1	0	Yes	1	0	No			No	0	1	Yes	1	0	Yes	1	0	Negative			MAM	0	1	0	0	0
31	10	Female	0	1	Community	0	1	186	No	0	1	0	PCB	1	0	0	Yes	1	0	Yes	1	0	Yes	1	0	Yes	1	0	Yes	1	0	No			No			Positive			SAM	0	0	0	0	1
32	14	Female	0	1	Community	0	1	127	No			0	PCD	0	0	1	No	0	1	Yes	1	0	Yes	1	0	Yes	1	0	Yes	1	0	Yes	1	0	No			Negative			SAM	0	0	0	0	1
33	13	Male	1	0	Facility	1	0	45	Yes	1	0	0	PCB	1	0	0	Yes	1	0	Yes	1	0	Yes	1	0	Yes	1	0	No	0	1	No			Yes	1	0	Positive			SAM	0	0	0	0	1
34	3	Female	0	1	Community	0	1	90	Yes	1	0	0	PCD	0	1	0	Yes	1	0	Yes	1	0	No	0	1	Yes	1	0	No	0	1	Yes	1	0	Yes	1	0	Negative			Normal	1	0	0	0	0
35	14	Male	1	0	Community	0	1	59	Yes	1	0	0	PCD	0	1	0	Yes	1	0	Yes	1	0	No	0	1	Yes	1	0	Yes	1	0	Yes	1	0	No	0	1	Negative			Normal	1	0	0	0	0
36	2	Male	1	0	Community	0	1	110	No	0	1	0	PCD	0	1	0	Yes	1	0	Yes	1	0	No	0	1	Yes	1	0	No	0	1	Yes	1	0	Yes	1	0	Negative			Normal	1	0	0	0	0
37	12	Female	0	1	Community	0	1	56	Yes	1	0	0	PCB	1	0	0	Yes	1	0	Yes	1	0	No	0	1	No	0	1	No	0	1	No	0	1	Yes	1	0	Negative			Normal	1	0	0	0	0
38	10	Male	1	0	Community	0	1	35	Yes	1	0	0	PCD	0	1	0	Yes	1	0	Yes	1	0	No	0	1	Yes	1	0	No	0	1	No	0	1	Yes	1	0	Negative			Normal	1	0	0	0	0
39	10	Male	1	0	Community	0	1	84	No	0	1	0	PCD	0	1	0	Yes	1	0	Yes	1	0	No	0	1	Yes	1	0	Yes	1	0	Yes	1	0	Yes	1	0	Negative			Normal	1	0	0	0	0
40	5	Male	1	0	Community	0	1	72	No	0	1	0	PCD	0	1	0	Yes	1	0	Yes	1	0	Yes	1	0	Yes	1	0	Yes	1	0	Yes	1	0	Yes	1	0	Negative			Normal	1	0	0	0	0
41	13	Female	0	1	Community	0	1	35	Yes	1	0	0	PCB	1	0	0	Yes	1	0	Yes	1	0	No	0	1	Yes	1	0	No	0	1	No	0	1	Yes	1	0	Negative			Normal	1	0	0	0	0
42	1.25	Male	1	0	Community	0	1	71	No	0	1	0	PCD	0	1	0	Yes	1	0	Yes	1	0	Yes	1	0	No	0	1	No	0	1	No	0	1	Yes	1	0	Negative			SAM	0	0	1	0	0
43	1	Male	1	0	Community	0	1	109	Yes	1	0	0	PCD	0	1	0	Yes	1	0	Yes	1	0	Yes	1	0	Yes	1	0	No	0	1	No	0	1	Yes	1	0	Negative			MAM	0	1	0	0	0
44	11	Female	0	1	Community	0	1	67	Yes	1	0	0	PCD	0	1	0	Yes	1	0	Yes	1	0	No	0	1	Yes	1	0	No	0	1	No	0	1	Yes	1	0	Negative			Normal	1	0	0	0	0
45	14	Male	1	0	Community	0	1	65	No	0	1	0	PCD	0	1	0	Yes	1	0	Yes	1	0	Yes	1	0	No	0	1	No	0	1	Yes	1	0	Yes	1	0	Negative			SAM	0	0	1	0	0
46	0.58	Female	0	1	Community	0	1	85	Yes	1	0	0	PCD	0	1	0	Yes	1	0	Yes	1	0	No	0	1	Yes	1	0	No	0	1	No	0	1	Yes	1	0	Negative			Normal	1	0	0	0	0
47	4	Male	1	0	Community	0	1	111	Yes	1	0	0	PCD	0	1	0	Yes	1	0	Yes	1	0	No	0	1	Yes	1	0	Yes	1	0	No	0	1	Yes	1	0	Negative			Normal	1	0	0	0	0
48	14	Female	0	1	Community	0	1	48	No	0	1	0	PCB	1	0	0	Yes	1	0	Yes	1	0	No	0	1	Yes	1	0	No	0	1	No	0	1	Yes	1	0	Negative			Normal	1	0	0	0	0
49	5	Female	0	1	Community	0	1	39	Yes	1	0	0	PCD	0	1	0	Yes	1	0	Yes	1	0	No	0	1	Yes	1	0	No	0	1	Yes	1	0	Yes	1	0	Negative			Normal	1	0	0	0	0
50	1.5	Male	1	0	Community	0	1	42	Yes	1	0	0	PCD	0	1	0	Yes	1	0	Yes	1	0	No	0	1	Yes	1	0	No	0	1	Yes	1	0	Yes	1	0	Negative			Normal	1	0	0	0	0
51	1	Female	0	1	Community	0	1	86	No	0	1	0	PCB	1	0	0	Yes	1	0	Yes	1	0	Yes	1	0	Yes	1	0	Yes	1	0	No	0	1	Yes	1	0	Negative			SAM	0	0	1	0	0
52	4	Female	0	1	Community	0	1	110	No	0	1	0	PCD	0	1	0	Yes	1	0	Yes	1	0	No	0	1	Yes	1	0	No	0	1	Yes	1	0	Yes	1	0	Positive			Normal	1	0	0	0	0
53	7	Male	1	0	Community	0	1	89	Yes	1	0	0	PCD	0	1	0	Yes	1	0	Yes	1	0	No	0	1	Yes	1	0	No	0	1	Yes	1	0	Yes	1	0	Negative			Normal	1	0	0	0	0
54	1	Female	0	1	Community	0	1	89	No	0	1	0	PCD	0	1	0	Yes	1	0	Yes	1	0	Yes	1	0	Yes	1	0	Yes	1	0	No	0	1	Yes	1	0	Negative			MAM	0	1	0	0	0
55	6	Male	1	0	Facility	1	0	30	No	0	1	1	PCD	0	1	0	Yes	1	0	Yes	1	0	No	0	1	Yes	1	0	No	0	1	No	0	1	No	0	1	Negative			Normal	1	0	0	0	0
56	3	Female	0	1	Facility	1	0	30	Yes	1	0	1	PCD	0	1	0	Yes	1	0	Yes	1	0	No	0	1	Yes	1	0	No	0	1	Yes	1	0	Yes	1	0	Negative			Normal	1	0	0	0	0
57	1.58	Male	1	0	Facility	1	0	60	Yes	1	0	0	PCD	0	1	0	Yes	1	0	Yes	1	0	No	0	1	Yes	1	0	No	0	1	No	0	1	No	0	1	Negative			Normal	1	0	0	0	0
58	6	Male	1	0	Facility	1	0	30	Yes	1	0	1	PCD	0	1	0	Yes	1	0	Yes	1	0	No	0	1	Yes	1	0	No	0	1	No	0	1	No	0	1	Negative			Normal	1	0	0	0	0
59	1	Male	1	0	Facility	1	0	60	Yes	1	0	0	PCD	0	1	0	Yes	1	0	Yes	1	0	No	0	1	Yes	1	0	No	0	1	No	0	1	No	0	1	Negative			Normal	1	0	0	0	0
60	5	Female	0	1	Facility	1	0	30	Yes	1	0	1	PCD	0	1	0	Yes	1	0	Yes	1	0	No	0	1	Yes	1	0	No	0	1	No			Yes	1	0	Negative			Normal	1	0	0	0	0
61	1.25	Male	1	0	Community	0	1	45	Yes	1	0	0	PCD	0	1	0	Yes	1	0	No	0	1	No	0	1	No	0	1	No	0	1	Yes	1	0	Yes	1	0	Negative			Normal	1	0	0	0	0
62	6	Male	1	0	Community	0	1	60	No			0	PCD	0	1	0	No			No			Yes			No			No			Yes	1	0	Yes	1	0	Negative			Normal	1	0	0	0	0
63	5	Female	0	1	Facility	1	0	395	No	0	1	0	PCD	0	1	0	Yes	1	0	No	0	1	No	0	1	No	0	1	No	0	1	No	0	1	Yes	1	0	Negative			Normal	1	0	0	0	0
64	8	Female	0	1	Community	0	1	30	No	0	1	1	PCD	0	1	0	Yes	1	0	Yes	1	0	No	0	1	Yes	1	0	No	0	1	Yes	1	0	Yes	1	0	Negative			Normal	1	0	0	0	0
65	1	Female	0	1	Facility	1	0	59	No	0	1	0	PCD	0	1	0	Yes	1	0	Yes	1	0	No	0	1	No	0	1	No	0	1	No	0	1	Yes	1	0	Negative			Normal	1	0	0	0	0
66	2	Male	1	0	Community	0	1	365	No	0	1	0	PCD	0	1	0	Yes	1	0	No	0	1	No	0	1	No	0	1	No	0	1	No	0	1	No	0	1	Negative			Normal	1	0	0	0	0
67	3	Female	0	1	Community	0	1	30	Yes	1	0	1	PCB	1	0	0	Yes	1	0	Yes	1	0	No	0	1	Yes	1	0	No	0	1	No	0	1	Yes	1	0	Negative			Normal	1	0	0	0	0
68	2	Male	1	0	Community	0	1	5	Yes	1	0	1	PCB	1	0	0	Yes	1	0	No	0	1	No	0	1	No	0	1	No	0	1	No	0	1	Yes	1	0	Negative			Normal	1	0	0	0	0
69	10	Female	0	1	Facility	1	0	365	Yes	1	0	0	PCD	0	1	0	Yes	1	0	No	0	1	No	0	1	No	0	1	No	0	1	No	0	1	Yes	1	0	Negative			Normal	1	0	0	0	0
70	5	Female	0	1	Community	0	1	79	No	0	1	0	PCD	0	1	0	Yes	1	0	No	0	1	No	0	1	No	0	1	No	0	1	Yes	1	0	No	0	1	Negative			Normal	1	0	0	0	0
71	5	Female	0	1	Community	0	1	60	No	0	1	0	PCD	0	1	0	Yes	1	0	Yes	1	0	No	0	1	No	0	1	No	0	1	Yes	1	0	No	0	1	Negative			Normal	1	0	0	0	0
72	14	Female	0	1	Community	0	1	30	No	0	1	1	PCB	1	0	0	Yes	1	0	No	0	1	No	0	1	No	0	1	No	0	1	No	0	1	Yes	1	0	Negative			Normal	1	0	0	0	0
73	6	Male	1	0	Community	0	1	30	Yes	1	0	1	PCD	0	1	0	Yes	1	0	No	0	1	No	0	1	No	0	1	No	0	1	Yes	1	0	No	0	1	Negative			Normal	1	0	0	0	0
74	4	Female	0	1	Community	0	1	30	Yes	1	0	1	PCD	0	1	0	Yes	1	0	No	0	1	Yes	1	0	No	0	1	No	0	1	Yes	1	0	Yes	1	0	Negative			Normal	1	0	0	0	0
75	4	Female	0	1	Community	0	1	30	No	0	1	1	PCD	0	1	0	Yes	1	0	No	0	1	No	0	1	Yes	1	0	No	0	1	Yes	1	0	Yes	1	0	Negative			Normal	1	0	0	0	0
76	4	Female	0	1	Community	0	1	120	No	0	1	0	PCD	0	1	0	Yes	1	0	No	0	1	Yes	1	0	No	0	1	No	0	1	Yes	1	0	Yes	1	0	Negative			MAM	0	1	0	0	0
77	4	Male	1	0	Community	0	1	60	Yes	1	0	0	PCD	0	1	0	Yes	1	0	No	0	1	No	0	1	No	0	1	No	0	1	Yes	1	0	Yes	1	0	Negative			Normal	1	0	0	0	0
78	9	Female	0	1	Community	0	1	365	No	0	1	0	PCD	0	1	0	Yes	1	0	Yes	1	0	No	0	1	No	0	1	No	0	1	Yes	1	0	Yes	1	0	Negative			Normal	1	0	0	0	0
79	14	Female	0	1	Community	0	1	30	No	0	1	1	PCD	0	1	0	Yes	1	0	No	0	1	No	0	1	No	0	1	No	0	1	No	0	1	No	0	1	Negative			Normal	1	0	0	0	0
80	14	Male	1	0	Community	0	1	30	Yes	1	0	1	PCB	1	0	0	Yes	1	0	Yes	1	0	No	0	1	No	0	1	No	0	1	No	0	1	Yes	1	0	Negative			Normal	1	0	0	0	0
81	8	Female	0	1	Facility	1	0	150	No	0	1	0	PCD	0	1	0	Yes	1	0	No	0	1	No	0	1	No	0	1	No	0	1	No	0	1	Yes	1	0	Negative			Normal	1	0	0	0	0
82	1.83	Male	1	0	Facility	1	0	90	Yes	1	0	0	PCD	0	1	0	Yes	1	0	Yes	1	0	No	0	1	No	0	1	No	0	1	Yes	1	0	Yes	1	0	Negative			Normal	1	0	0	0	0
83	1.33	Male	1	0	Community	0	1	51	No	0	1	0	PCB	1	0	0	Yes	1	0	Yes	1	0	No	0	1	No	0	1	No	0	1	Yes	1	0	Yes	1	0	Negative			MAM	0	1	0	0	0
84	14	Male	1	0	Community	0	1	45	No	0	1	0	PCD	0	1	0	Yes	1	0	Yes	1	0	Yes	1	0	Yes	1	0	Yes	1	0	No	0	1	Yes	1	0	Negative			Normal	1	0	0	0	0
85	2.33	Female	0	1	Community	0	1	21	Yes	1	0	1	PCD	0	1	0	Yes	1	0	Yes	1	0	Yes	1	0	Yes	1	0	No	0	1	Yes	1	0	No	0	1	Negative			Normal	1	0	0	0	0
86	1.17	Female	0	1	Facility	1	0	0	Yes	1	0	1	PCD	0	1	0	No	0	1	No	0	1	No	0	1	No	0	1	No	0	1	No	0	1	No	0	1	Negative			Normal	1	0	0	0	0
87	12	Female	0	1	Community	0	1	30	Yes	1	0	1	PCB	1	0	0	Yes	1	0	Yes	1	0	Yes	1	0	Yes	1	0	No	0	1	No	0	1	Yes	1	0	Negative			Normal	1	0	0	0	0
88	7	Female	0	1	Community	0	1	32	Yes	1	0	0	PCB	1	0	0	Yes	1	0	Yes	1	0	Yes	1	0	Yes	1	0	No	0	1	No	0	1	Yes	1	0	Negative			Normal	1	0	0	0	0
89	6	Male	1	0	Facility	1	0	30	No	0	1	1	PCD	0	1	0	Yes	1	0	Yes	1	0	No	0	1	No	0	1	No	0	1	No	0	1	No	0	1	Negative			Normal	1	0	0	0	0
90	2.42	Female	0	1	Community	0	1	30	Yes	1	0	1	PCB	1	0	0	Yes	1	0	Yes	1	0	Yes	1	0	Yes	1	0	No	0	1	No	0	1	Yes	1	0	Negative			MAM	0	1	0	0	0
91	4	Female	0	1	Community	0	1	180	Yes	1	0	0	PCD	0	1	0	Yes	1	0	Yes	1	0	No	0	1	Yes	1	0	No	0	1	Yes	1	0	No	0	1	Negative			Normal	1	0	0	0	0
92	9	Male	1	0	Community	0	1	180	Yes	1	0	0	PCD	0	1	0	Yes	1	0	Yes	1	0	No	0	1	Yes	1	0	No	0	1	Yes	1	0	No	0	1	Negative			Normal	1	0	0	0	0
93	0.5	Male	1	0	Community	0	1	14	No	0	1	1	PCD	0	1	0	Yes	1	0	No	0	1	Yes	1	0	Yes	1	0	No	0	1	No	0	1	No	0	1	Negative			MAM	0	1	0	0	0
94	3	Male	1	0	Facility	1	0	33	No	0		0	PCD	0	1	0	No			No			Yes			Yes			No			Yes	1	0	Yes	1	0	Negative			Normal	1	0	0	0	0
95	2.5	Male	1	0	Community	0	1	75	Yes	1	0	0	PCD	0	1	0	Yes	1	0	Yes	1	0	Yes	1	0	Yes	1	0	No	0	1	Yes	1	0	No	0	1	Negative			MAM	0	1	0	0	0
96	4	Female	0	1	Facility	1	0	180	No	0	1	0	PCD	0	1	0	Yes	1	0	Yes	1	0	Yes	1	0	Yes	1	0	No	0	1	Yes	1	0	Yes	1	0	Negative			Normal	1	0	0	0	0
97	11	Female	0	1	Facility	1	0	44	No	0	1	0	PCB	1	0	0	Yes	1	0	Yes	1	0	No	0	1	Yes	1	0	No	0	1	No	0	1	Yes	1	0	Negative			Normal	1	0	0	0	0
98	5	Male	1	0	Community	0	1	300	No	0	1	0	PCB	1	0	0	Yes	1	0	Yes	1	0	Yes	1	0	Yes	1	0	No	0	1	Yes	1	0	Yes	1	0	Negative			SAM	1	0	1	0	0
99	14	Female	0	1	Community	0	1	30	No	0	1	1	PCB	1	0	0	Yes	1	0	Yes	1	0	No	0	1	Yes	1	0	No	0	1	No	0	1	Yes	1	0	Negative			Normal	1	0	0	0	0
100	2.5	Male	1	0	Facility	1	0	700	Yes	1	0	0	PCD	0	1	0	Yes	1	0	Yes	1	0	Yes	1	0	Yes	1	0	No	0	1	No	0	1	No	0	1	Negative			Normal	1	0	0	0	0
101	1.83	Male	1	0	Community	0	1	30	Yes	1	0	1	PCD	0	1	0	Yes	1	0	No	0	1	Yes	1	0	Yes	1	0	No	0	1	Yes	1	0	No	0	1	Negative			Normal	1	0	0	0	0
102	6	Male	1	0	Community	0	1	15	Yes	1	0	1	PCD	0	1	0	Yes	1	0	Yes	1	0	Yes	1	0	No	0	1	No	0	1	Yes	1	0	No	0	1	Negative			MAM	0	1	0	0	0
103	3	Male	1	0	Community	0	1	21	No	0	1	1	PCD	0	1	0	No			Yes			Yes			No			No			Yes	1	0	Yes	1	0	Negative	1	0	Normal	1	0	0	0	0
104	6	Male	1	0	Community	0	1	39	No	0	1	0	PCD	0	1	0	Yes	1	0	Yes	1	0	No	0	1	Yes	1	0	No	0	1	No	0	1	No	0	1	Negative	1	0	Normal	1	0	0	0	0
105	1.5	Male	1	0	Community	0	1	40	Yes	1	0	0	PCD	0	1	0	Yes	1	0	Yes	1	0	Yes	1	0	No	0	1	Yes	1	0	Yes	1	0	No	0	1	Negative	1	0	Normal	1	0	0	0	0
106	14	Female	0	1	Community	0	1	30	Yes	1	0	1	PCB	1	0	0	Yes	1	0	Yes	1	0	Yes	1	0	Yes	1	0	No	0	1	No	0	1	Yes	1	0	Negative	1	0	Normal	1	0	0	0	0
107	2	Female	0	1	Facility	1	0	102	No	0	1	0	PCD	0	1	0	Yes	1	0	Yes	1	0	Yes	1	0	No	0	1	Yes	1	0	Yes	1	0	No	0	1	Positive	0	1	MAM	0	1	0	0	0
108	4.24	Female	0	1	Community	0	1	30	No	0	1	1	PCD	0	1	0	Yes	1	0	Yes	1	0	No	0	1	Yes	1	0	No	0	1	Yes	1	0	Yes	1	0	Negative	1	0	Normal	1	0	0	0	0
109	5.5	Male	1	0	Community	0	1	14	No	0	1	1	PCD	0	1	0	Yes	1	0	Yes	1	0	Yes	1	0	Yes	1	0	No	0	1	Yes	1	0	Yes	1	0	Negative	1	0	Normal	1	0	0	0	0
110	0.83	Male	1	0	Community	0	1	30	Yes	1	0	1	PCD	0	1	0	Yes	1	0	Yes	1	0	Yes	1	0	No	0	1	Yes	1	0	Yes	1	0	Yes	1	0	Negative	1	0	Normal	1	0	0	0	0
111	13	Female	0	1	Facility	1	0	26	No	0	1	1	PCD	0	1	0	Yes	1	0	Yes	1	0	Yes	1	0	No	0	1	No	0	1	Yes	1	0	No	0	1	Positive	0	1	MAM	0	1	0	0	0
112	6.5	Male	1	0	Community	0	1	48	No	0	1	0	PCD	0	1	0	Yes	1	0	Yes	1	0	No	0	1	Yes	1	0	Yes	1	0	Yes	1	0	No	0	1	Negative	1	0	Normal	1	0	0	0	0
113	1.42	Male	1	0	Facility	1	0	30	No	0	1	0	PCD	0	1	0	Yes	1	0	Yes	1	0	Yes	1	0	No	0	1	No	0	1	Yes	1	0	No	0	1	Negative	1	0	Normal	1	0	0	0	0
114	3	Female	0	1	Community	0	1	42	No	0	1	1	PCD	0	1	0	Yes	1	0	Yes	1	0	No	0	1	Yes	1	0	Yes	1	0	Yes	1	0	No	0	1	Negative	1	0	Normal	1	0	0	0	0
115	4	Female	0	1	Community	0	1	60	No	0	1	0	PCD	0	1	0	Yes	1	0	Yes	1	0	No	0	1	Yes	1	0	Yes	1	0	Yes	1	0	No	0	1	Negative	1	0	MAM	0	1	0	0	0
116	2.5	Male	1	0	Community	0	1	30	Yes	1	0	1	PCD	0	1	0	Yes	1	0	Yes	1	0	No	0	1	Yes	1	0	No	0	1	Yes	1	0	No	0	1	Negative	1	0	Normal	1	0	0	0	0
117	2.5	Female	0	1	Facility	1	0	60	No	0	1	0	PCD	0	1	0	Yes	1	0	Yes	1	0	Yes	1	0	No	0	1	Yes	1	0	Yes	1	0	No	0	1	Negative	1	0	MAM	0	1	0	0	0
118	1.5	Male	1	0	Community	0	1	30	No	0	1	1	PCB	1	0	0	Yes	1	0	Yes	1	0	No	0	1	Yes	1	0	No	0	1	Yes	1	0	Yes	1	0	Negative	1	0	Normal	1	0	0	0	0
119	3	Male	1	0	Community	0	1	30	No	0	1	1	PCB	1	0	0	Yes	1	0	Yes	1	0	No	0	1	Yes	1	0	Yes	1	0	Yes	1	0	Yes	1	0	Negative	1	0	Normal	1	0	0	0	0
120	2.25	Female	0	1	Community	0	1	90	No	0	1	0	PCD	0	1	0	Yes	1	0	Yes	1	0	No	0	1	Yes	1	0	No	0	1	Yes	1	0	No	0	1	Negative	1	0	Normal	1	0	0	0	0
121	14	Male	1	0	Community	0	1	14	No	0	1	1	PCD	0	1	0	Yes	1	0	Yes	1	0	Yes	1	0	Yes	1	0	No	0	1	No	0	1	Yes	1	0	Positive	0	1	Normal	1	0	0	0	0
122	1.17	Female	0	1	Community	0	1	90	Yes	1	0	0	PCD	0	1	0	Yes	1	0	Yes	1	0	No	0	1	Yes	1	0	No	0	1	Yes	1	0	Yes	1	0	Negative	1	0	Normal	1	0	0	0	0
123	3	Male	1	0	Community	0	1	30	Yes	1	0	1	PCD	0	1	0	Yes	1	0	Yes	1	0	No	0	1	Yes	1	0	Yes	1	0	Yes	1	0	Yes	1	0	Negative	1	0	Normal	1	0	0	0	0
124	4	Male	1	0	Facility	1	0	30	Yes	1	0	1	PCD	0	1	0	Yes	1	0	Yes	1	0	Yes	1	0	Yes	1	0	No	0	1	Yes	1	0	No			Negative	1	0	Normal	1	0	0	0	0
125	6	Male	1	0	Community	0	1	90	Yes	1	0	0	PCD	0	1	0	Yes	1	0	No			No	0	1	Yes	1	0	No	0	1	Yes	1	0	No			Negative			Normal	1	0	0	0	0
126	7	Female	0	1	Community	0	1	14	Yes	1	0	1	PCB	1	0	0	Yes	1	0	Yes	1	0	No	0	1	Yes	1	0	Yes	1	0	Yes	1	0	Yes	1	0	Negative	1	0	Normal	1	0	0	0	0
127	12	Male	1	0	Community	0	1	14	No	0	1	1	PCB	1	0	0	Yes	1	0	Yes	1	0	Yes	1	0	Yes	1	0	No	0	1	No			Yes	1	0	Negative	1	0	MAM	0	1	0	0	0
128	7	Male	1	0	Community	0	1	20	No	0	1	1	PCB	1	0	0	Yes	1	0	Yes	1	0	No	0	1	Yes	1	0	No	0	1	No			Yes	1	0	Negative	1	0	Normal	1	0	0	0	0
129	3	Female	0	1	Community	0	1	30	Yes	1	0	1	PCB	1	0	0	Yes	1	0	Yes	1	0	Yes	1	0	Yes	1	0	Yes	1	0	Yes	1	0	Yes	1	0	Negative	1	0	Normal	1	0	0	1	0
130	3	Female	0	1	Community	0	1	30	No	0	1	1	PCB	1	0	0	Yes	1	0	Yes	1	0	Yes	1	0	Yes	1	0	Yes	1	0	Yes	1	0	No	0	1	Negative	1	0	Normal	1	0	0	0	0
131	4	Female	0	1	Community	0	1	27	No	0	1	1	PCD	0	1	0	Yes	1	0	Yes	1	0	No	0	1	Yes	1	0	Yes	1	0	No	0	1	No	0	1	Negative	1	0	Normal	1	0	0	0	0
132	2	Female	0	1	Community	0	1	35	No	0	1	0	PCB	1	0	0	Yes	1	0	Yes	1	0	Yes	1	1	No	0	1	Yes	1	0	No	0	1	Yes	1	0	Negative	1	0	Normal	1	0	0	0	0
133	9	Male	1	0	Community	0	1	14	No	0	1	1	PCD	0	1	0	Yes	1	0	Yes	1	0	Yes	1	0	No	0	1	Yes	1	0	No	0	1	Yes	1	0	Negative	1	0	Normal	1	0	0	1	0
134	2	Male	1	0	Community	0	1	30	Yes	1	0	1	PCB	1	0	0	Yes	1	0	Yes	1	0	No	0	1	No	0	1	No	0	1	No			Yes	1	0	Negative	1	0	Normal	1	0	0	0	0
135	4	Male	1	0	Community	0	1	45	No	0	1	0	PCD	0	1	0	Yes	1	0	Yes	1	0	Yes	1	0	No	0	1	Yes	1	0	Yes	1	0	No			Negative	1	0	Normal	1	0	0	0	0
136	0.83	Female	0	1	Community	0	1	45	No	0	1	0	PCD	0	1	0	Yes	1	0	Yes	1	0	No	0	1	Yes	1	0	Yes	1	0	Yes	1	0	Yes	1	0	Negative	1	0	Normal	1	0	0	0	0
137	3.5	Female	0	1	Community	0	1	30	No	0	1	1	PCD	0	1	0	Yes	1	0	Yes	1	0	Yes	1	0	No	0	1	Yes	1	0	Yes	1	0	Yes	1	0	Negative	1	0	Normal	1	0	0	0	0
138	4	Male	1	0	Community	0	1	30	Yes	1	0	1	PCD	0	1	0	Yes	1	0	Yes	1	0	No	0	1	No	0	1	No	0	1	Yes	1	0	No	0	1	Negative	1	0	Normal	1	0	0	0	0
139	0.83	Female	0	1	Community	0	1	60	Yes	1	0	0	PCD	0	1	0	Yes	1	0	Yes	1	0	No	0	1	No	0	1	No	0	1	Yes	1	0	Yes	1	0	Negative	1	0	Normal	1	0	0	0	0
140	2.5	Male	1	0	Community	0	1	30	Yes	1	0	1	PCD	0	1	0	Yes	1	0	Yes	1	0	No	0	1	No	0	1	Yes	1	0	Yes	1	0	No	0	1	Negative	1	0	Normal	1	0	0	0	0
141	14	Male	1	0	Community	0	1	14	Yes	1	0	1	PCB	1	0	0	Yes	1	0	Yes	1	0	Yes	1	0	No	0	1	No	0	1	Yes	1	0	No			Negative	1	0	Normal	1	1	0	0	0
142	4	Male	1	0	Community	0	1	90	Yes	1	0	0	PCD	0	1	0	Yes	1	0	Yes	1	0	Yes	1	0	No	0	1	Yes	1	0	No			No			Negative	1	0	MAM	0	1	0	0	0
143	7	Female	0	1	Community	0	1	30	No	0	1	1	PCD	0	1	0	Yes	1	0	Yes	1	0	No	0	1	Yes	1	0	Yes	1	0	Yes	1	0	Yes	1	0	Negative	1	0	Normal	1	0	0	0	0
144	1	Male	1	0	Community	0	1	30	No	0	1	1	PCD	0	1	0	Yes	1	0	Yes	1	0	No	0	1	Yes	1	0	Yes	1	0	Yes	1	0	Yes	1	0	Negative	1	0	Normal	1	0	0	0	0
145	5	Female	0	1	Community	0	1	10	Yes	1	0	1	PCB	1	0	0	Yes	1	0	Yes	1	0	No	0	1	No	0	1	No	0	1	No	0	1	No	0	1	Negative	1	0	Normal	1	0	0	0	0
146	5	Female	0	1	Community	0	1	10	Yes	1	0	1	PCD	0	1	0	Yes	1	0	Yes	1	0	No	0	1	No	0	1	No	0	1	No	0	1	No	0	1	Negative	1	0	Normal	1	0	0	0	0
147	3.5	Female	0	1	Community	0	1	30	Yes	1	0	1	PCD	0	1	0	Yes	1	0	No	0	1	No	0	1	No	0	1	No	0	1	Yes	1	0	Yes	1	0	Negative	1	0	Normal	1	0	0	0	0
148	14	Male	1	0	Community	0	1	14	No	0	1	1	PCB	1	0	0	Yes	1	0	Yes	1	0	Yes	1	0	Yes	1	0	No	0	1	No			Yes	1	0	Negative	1	0	MAM	0	1	0	0	0
149	11	Male	1	0	Community	0	1	30	No	0	1	1	PCD	0	1	0	Yes	1	0	Yes	1	0	Yes	1	0	Yes	1	0	No	0	1	Yes	1	0	Yes	1	0	Negative	1	0	Normal	1	0	0	0	0
150	7	Male	1	0	Community	0	1	45	No	0	1	0	PCD	0	1	0	Yes	1	0	Yes	1	0	Yes	1	0	Yes	1	0	No	0	1	Yes	1	0	Yes	1	0	Negative	1	0	Normal	1	0	0	0	0
151	1.83	Male	1	0	Community	0	1	30	Yes	1	0	1	PCD	0	1	0	Yes	1	0	Yes	1	0	No	0	1	Yes	1	0	Yes	1	0	Yes	1	0	Yes	1	0	Negative	1	0	Normal	1	0	0	0	0
152	8	Male	1	0	Facility	1	0	90	No	0	1	0	PCD	0	1	0	Yes	1	0	Yes	1	0	Yes	1	0	Yes	1	0	No	0	1	Yes	1	0	No	0	1	Negative			MAM	0	1	0	0	0

## Sheet: Sheet1
			Variable	Frequency(n=152)	Percent(%)			Variable	Anti-TBs initiated in 30 days		HR	95% CI	P value			Variable	Crude HR	Adjusted HR	95%CI	P value
			Age(Years)						Yes(n=67)	No(n=85)						Disease classification
			Median(IQR)	4.12(5.5)				Age			1					PCB	1	1
			<5	77	50.7			<5	33(49.3)	44(51.8)	1.2	0.74-1.94	0.465			PCD	0.54	0.49	0.29-0.82	0.006
			≥5	75	49.3			≥5	34(50.7)	41(48.2)						Nutritional status
			Sex					Sex								Normal	1	1
			Female	71	46.7			Female	33(49.3)	38(44.7)	1					MAM	0.98	0.98	0.47-2.06	0.958
			Male	81	53.3			Male	34(50.7)	47(55.3)	0.87	0.54-1.41	0.58			SAM	0.19	0.19	0.03-1.36	0.098
			Refferal type					Refferal type								Refferal type
			Community	125	82.2			Community	57(85.1)	68(80.0)	1					Community	1
			Facility	27	17.8			Facility	10(14.9)	17(20.0)	0.61	0.29-1.27	0.16			Facility	0.61
			History of TB contact					History of TB contact								Histroy of cough
			Yes	76	50			Yes	30(44.8)	46(54.1)	1					No	1
			No	76	50			No	37(55.2)	39(45.9)	1.26	0.77-2.04	0.352			Yes	3.23
			Disease classification					Disease classification
			Pulmonary bacteriologically comfirmed	36	23.7			PCB	22(32.8)	14(16.5)	1
			Pulmonaryclinical disease	116	76.3			PCD	45(67.2)	71(83.5)	0.54	0.32-0.89	0.023
			Histroy of cough					Histroy of cough
			No	8	5.3			No	2(3.00)	6(7.0)	1
			Yes	144	94.7			Yes	65(97.0)	79(93.0)	3.23	0.44-23.29	0.153
			Fever					Fever
			No	24	15.8			No	10(14.9)	14(16.5)	1
			Yes	128	84.2			Yes	57(85.1)	71(83.5)	1.2	0.60-2.42	0.604
			Weight loss					Weight loss
			No	86	56.6			No	37(55.2)	49(57.6)	1
			Yes	66	43.4			Yes	30(44.8)	36(42.4)	1.1	0.70-1.77	0.73
			Night sweats					Night sweats
			No	56	36.8			No	26(38.8)	30(35.3)	1
			Yes	96	63.2			Yes	41(61.2)	55(64,7)	0.99	0.60-1.64	0.973
			Chest X ray done					Chest X ray done
			No	64	42.1			No	28(41.8)	36(42.4)	1
			Yes	88	57.9			Yes	39(58.2)	49(57.6)	0.95	0.58-1.55	0.384
			Gene expert done					Gene expert done
			No	56	36.8			No	25(37.3)	31(36.5)	1
			Yes	96	63.2			Yes	42(62.7)	54(63.5)	0.98	0.59-1.61	0.84
			HIV status					HIV status
			Negative	141	92.8			Negative	64(95.5)	77(90.6)	1
			Positive	11	7.2			Positive	3(4.5)	8(9.4)	0.62	0.19-1.97	0.93
			Nutritional status					Nutritional status
			MAM	20	13.2			Normal	58(86.6)	66(77.7)	1
			Normal	124	81.6			MAM	8(11.9)	12(14.1)	0.98	0.47-2.06	0.414
			SAM	8	5.3			SAM	1(1.5)	7(8.2)	0.19	0.03-1.36
			Variable	Median time	IQR
			Refferal type
			Community	37	42
			Facility	59	72
			HIV status
			Negative	37	42
			Positive	65	80
			Disease classification
			PCB	30	21
			PCD	45	58.5

## Sheet: Sheet2
					Themes	Categories	Codes
					High patient to staff ratio in the TB Clinic	High patient Volumes	we get up to 80 children per week with presumptive TB diagnosis
						Few Staff in TB clinic	we are few in the TB clinic
						Not enough doctors	some times you have to run around to ther departments looking for a doctor to help you make a diagnosis
					Lose to follow up of community contacats		due to stigma, they fear to bring their children for testing
						lack of transport	they don’t have transport to bring the children to the facility for testing
					Difficulty in diagnisis of TB in children U5		We send them to Mulago, sometimes they refuse to go and just branch off and go home or sometime they don’t return
					Poor knowledge on TB in children among caretaker		when screening these children, we ask the mothers for symptoms and don’t know and how long their child has had the symptomd
					Few reagents and equipmet		patients are many and sometimes we get stock outs
